# Supplementary material for: Canine Ticks, Tick-Borne Pathogens and Associated Risk Factors in Nigeria
Source: Pathogens. 2025 Dec 11;14(12):1271. doi: 10.3390/pathogens14121271 (PMC12735562; doi:10.3390/pathogens14121271)
Supplement: Supplementary file 1 [file pathogens-14-01271-s001.zip]

Archive with 1 entries (1 files):
- pathogens-3984787-supplementary.pdf
